# Supplementary material for: Dissemination of knowledge from Cochrane Public Health reviews: a bibliographic study
Source: Syst Rev. 2023 Jul 3;12:113. doi: 10.1186/s13643-023-02272-8 (PMC10318803; doi:10.1186/s13643-023-02272-8)
Supplement: Supplementary file 2 — Additional file 2. Data file. [file 13643_2023_2272_MOESM2_ESM.xlsx]

## Sheet: Sheet1
Number	Author	Year	Region	Title	Aim (primary)	Record type	Meta-analysis	Primary studies in review	Population	Population age	Population health	Intervention focus (abstract)	Intervention focus groups (own classification)	Intervention setting (abstract)	Intervention setting group (own classification)	Concept	Context	PLS	PLS_OA	PLS_translation	PLS_language	PLS_language number	Dissemination Cochrane website	Dissemination Cochrane website link	Cochrane related news/blog article	Dissemination plan in text	Dissemination plan citation	Advisory group involvement in record	Advisory group involvement citation	Advisory group involvement in protocol
1	Amberson	2021	NA	Social support, educational, and behavioral modification interventions for improving household disaster preparedness in the general community-dwelling population.	(1) To ascertain the state of the science on social support, educational, and behavioural modification interventions to improve all-hazard household disaster preparedness (2) To assess whether social support, educational, and behavioural modification interventions have effects on healthcare utilisation (emergency department utilisation, hospitalisation, morbidity), mortality, and mental health or…	Protocol	na	na	community-dwelling adults	adults	any	other, household risks	other	general population	any	na	na	no	na	na	na	na	no	na	no	no	na	yes	The review authors also thank advisory group members	yes protocol
2	Anderson	2015	NA	Community coalition-driven interventions to reduce health disparities among racial and ethnic minority populations.	To assess effects of community coalition-driven interventions in improving health status or reducing health disparities among racial and ethnic minority populations.	Systematic review	yes	58	minority racial and ethnic communities	any	any	social, participation, equality	social	minorities	community	na	na	yes	yes	yes	German, Spanish, French, Russian, Croatian, Tamil	6	cochrane clinical answer, special collection	https://www.cochranelibrary.com/cdsr/doi/10.1002/14651858.CD009905.pub2/related-content	no	na	na	yes	Anderson 2015: The review author team is grateful for guidance provided by our Community Coalitions Review Advisory Group — a group of individuals recruited specifically to this project to ensure that the review parameters reflected an international focus. Advisory group members are named.	no
3	Anglemyer	2020	AUS	Digital contact tracing technologies in epidemics: a rapid review	To assess the benefits, harms, and acceptability of personal digital contact tracing solutions for identifying contacts of an identified positive case of an infectious disease.	Rapid review	no	12	general population	any	any	COVID	COVID	digital	digital	digital contact tracing solutions	epidemics	yes	yes	yes	German, Spanish, French, Arabic, Japanese, Russian, Chinese, Croatian, Thai, Malay, simplified Chinese, Korean	12	cochrane clinical answer, special collection	https://www.cochranelibrary.com/cdsr/doi/10.1002/14651858.CD013699/related-content	yes	na	na	no		no
4	Armstrong	2011	AUS	Knowledge translation strategies for facilitating evidence-informed public health decision making among managers and policy makers	To determine the effectiveness of knowledge translation strategies aimed at facilitating evidence-informed public health decision making by managers and policy-makers.	Protocol	na	na	decision-makers for public health policies	adults	any	health policy, decision-making	policy	general population	any	na	na	no	na	na	na	na	no	na	no	no	na	no		no
5	Baker	2015	AUS	Public health interventions for increasing physical activity in children, adolescents and adults: an overview of systematic reviews.	To a) summarise the existing evidence on interventions that aim to increase PA; b) explore whether any effects of the intervention are different within and between populations, and whether these differences form an equity gradient such as an effect that differs according the advantage/disadvantage (e.g. low income and ethnic minorities); c) highlight gaps in the present evidence base that may war…	Protocol	na	na	general population	any	any	PA	PA	general population	any	na	na	no	na	na	na	na	no	na	no	no	na	no		no
6	Baker	2015	AUS	Community wide interventions for increasing physical activity	To evaluate the effects of community wide, multi-strategic interventions upon population levels of physical activity.	Systematic review	no	33	general population	any	any	PA	PA	general population	any	na	na	yes	yes	yes	German, Spanish, Russian, Polish, Croatian, Malay, Tamil, Chinese, Portuguese	9	cochrane clinical answer, special collection, podcast	https://www.cochranelibrary.com/cdsr/doi/10.1002/14651858.CD008366.pub3/related-content	no	no	na	yes	Baker 2015: The authors would like to thank the review advisory group for their contributions	no
7	Baker	2016	AUS	Interventions for preventing abuse in the elderly.	To assess the effectiveness of primary, secondary and tertiary intervention programmes used to reduce or prevent abuse of the elderly in their own home, in organisational or institutional and community settings. The secondary objective was to investigate whether intervention effects are modified by types of abuse, types of participants, setting of intervention, or the cognitive status of older pe…	Systematic review	no	7	elderly people living in community or institution	adults	any	social, abuse reduction	social	older people	community	na	na	yes	yes	yes	German, French, Spanish, Arabic, Russian, Polish, Croatian, Malay, Tamil, Chinese, simplified Chinese	11	cochrane clinical answer, podcast	https://www.cochranelibrary.com/cdsr/doi/10.1002/14651858.CD010321.pub2/related-content	yes	no	na	yes	Baker 2016: The authors would like to thank the members of the Review Advisory Group; Associate Professor Dr Susan Kurrle from University of Sydney, Australia; Professor Brian J Taylor from University of Ulster, Northern Ireland; Paula M Mixson of the National APS (Adult Protective Services) Association and the National Committee for the Prevention of Elder Abuse. No further information.	no
8	Brown	2019	EU	Interventions for preventing obesity in children.	To determine the effectiveness of a range of interventions that include diet or physical activity components, or both, designed to prevent obesity in children.	Systematic review	yes	153	general population children and adolescents	children	any	weight control	weight	general population	any	na	na	yes	yes	yes	German, Spanish, French, Japanese, Russian, Polish, Chinese, Croatian, Thai, Malay, simplified Chinese, Portuguese	12	cochrane clinical answer (3), guidelines (4), special collection	https://www.cochranelibrary.com/cdsr/doi/10.1002/14651858.CD001871.pub4/related-content	yes	no	na	yes	Brown 2019: Review Advisory Group	no
9	Burns	2010	EU	Community level interventions to improve food security in developed countries	To systematically review the effects of community level interventions in improving food security in developed countries, both across whole communities and for disadvantaged or at-risk individuals or groups within a community. We also aim to identify features of community food security interventions that enable or impede the eAective implementation of these interventions.	Protocol	na	na	population groups most at risk of food insecurity	any	any	food, security	food	developed countries	community	na	na	no	na	na	na	na	no	na	no	no	na	yes	We would like to thank the review advisory panel	yes protocol
10	Burns	2019	EU	Interventions to reduce ambient particulate matter air pollution and their effect on health.	To assess the effectiveness of interventions to reduce ambient particulate matter air pollution in reducing pollutant concentrations and improving associated health outcomes.	Systematic review	no	42	general population	any	any	environment, air pollution	environment	general population	any	na	na	yes	yes	yes	German, Spanish, French, Arabic	4	editorial, guideline	https://www.cochranelibrary.com/cdsr/doi/10.1002/14651858.CD010919.pub2/related-content	no	no	na	yes	Burns 2019: Review Advisory Group A draft protocol draft was sent to a Review Advisory Group (RAG). The RAG comprised air pollution and health experts as well as potential end users of the review from a wide range of countries and contexts, who all provided feedback to ensure the review will meet its intended goal of assessing the effectiveness of ambient PM interventions in a systematic and comp…	yes
11	Burns	2021	EU	International travel-related control measures to contain the COVID-19 pandemic: a rapid review.	To assess the effectiveness of international travel-related control measures during the COVID-19 pandemic on infectious disease transmission and screening-related outcomes.	Rapid review	no	62	general population	any	any	COVID	COVID	general population	any	na	na	yes	yes	yes	German, Spanish, French, Arabic, Polish, Russian, Chinese, Croatian, Thai, Malay, simplified Chinese, Korean	12	podcast, cochrane clinical answer (3), special collection	https://www.cochranelibrary.com/cdsr/doi/10.1002/14651858.CD013717.pub2/related-content	yes	no	na	no		no
12	Centeno Tablante	2019	NA	Fortification of wheat and maize flour with folic acid for population health outcomes.	To evaluate the health benefits and safety of folic acid fortification of wheat and maize flour (i.e. alone or in combination with other micronutrients) on folate status and health outcomes in the overall population, compared to wheat or maize flour without folic acid (or no intervention).	Systematic review	yes	10	general population	any	any	food, fortification	food	general population	any	na	na	yes	yes	yes	German, Spanish, French, Malay, Polish, Russian, Japanese	7	no	na	no	no	na	no		no
13	Chastin	2021	EU	Interventions for reducing sedentary behaviour in community‐dwelling older adults	To evaluate the effectiveness of interventions aimed at reducing sedentary behaviour amongst older adults living independently in the community compared to control conditions involving either no intervention or interventions that do not target sedentary behaviour.	Systematic review	yes	7	general adult population NOT living in care home or nursing homes	adults	any	PA	PA	older adults	community	na	na	yes	yes	yes	German, Spanish, French, Korean, Chinese, Polish, Portuguese, Malay, Japanese	9	no	na	no	no	na	no		no
14	Clarke	2021	EU	Energy (calorie) labelling for healthier selection and consumption of food or alcohol (Protocol).	To estimate the effect of energy labelling for food (including non-alcoholic drinks) and alcoholic drinks on healthier selection (with or without purchasing) and consumption. To assess possible modifiers – energy label type, setting and socioeconomic status - of the effect of energy labelling on selection and consumption of food and alcohol.	Protocol	na	na	individuals selecting or consuming food	any	any	food, labelling	food	general population	any	na	na	no	na	na	na	na	no	na	no	no	na	no		no
15	Coren	2016	EU	Interventions for promoting reintegration and reducing harmful behaviour and lifestyles in street-connected children and young people.	To evaluate and summarise the effectiveness of interventions for street-connected children and young people that aim to: promote inclusion and reintegration; increase literacy and numeracy; facilitate access to education and employment; promote mental health, including self esteem; reduce harms associated with early sexual activity and substance misuse.	Systematic review	yes	13	street-connected children, adolescents and young adults	any	any	social, participation, equality	social	social minority (street children)	community	na	na	yes	yes	yes	Spanish, Arabic, Portuguese, Croatian, German, Polish, Russian, Tamil	8	cochrane clinical answer	https://www.cochranelibrary.com/cdsr/doi/10.1002/14651858.CD009823.pub3/related-content	yes	no	na	yes	Coren 2016: advisory group with names (Thanks are due to the advisory group members who contributed their wisdom to the development of the original protocol	yes
16	Crockett	2018	EU	Nutritional labelling for healthier food or non-alcoholic drink purchasing and consumption.	To assess the impact of nutritional labelling for food and non-alcoholic drinks on purchasing and consumption of healthier items. Our secondary objective was to explore possible effect moderators of nutritional labelling on purchasing and consumption.	Systematic review	yes	28	Adults or children purchasing or consuming food or drink	any	any	food, labelling	food	general population	any	na	na	yes	yes	yes	Spanish, Arabic, Japanese, German, Polish, Russian, Chinese, simplified Chinese, Malay	9	guideline (2)	https://www.cochranelibrary.com/cdsr/doi/10.1002/14651858.CD009315.pub2/related-content	yes	no	na	no		no
17	Cukier	2018	NA	Impact of exposure to alcohol marketing and subsequent drinking patterns among youth and young adults	To assess the impact of exposure to any form of alcohol marketing, compared to less exposure or no exposure, on alcohol consumption patterns among youth and young adults up to and including the age of 25 years (we want to be able to look at potential dose response relationships at different levels of exposure).	Protocol	na	na	young general population	any	any	food, marketing	food	general population	any	na	na	no	na	na	na	na	no	na	no	no	na	no		no
18	Dangour	2013	EU	Interventions to improve water quality and supply, sanitation and hygiene practices, and their effects on the nutritional status of children	To evaluate the effect of interventions to improve water quality and supply (adequate quantity to maintain hygiene practices), provide adequate sanitation and promote handwashing with soap, on the nutritional status of children under the age of 18 years and to identify current research gaps.	Systematic review	yes	14	children and adolescents from LMICs	children	any	environment, water pollution	environment	LMICs	community	na	na	yes	yes	yes	German, Spanish, French, Croatian, Polish, Russian	6	no	na	no	no	na	yes	Dangour 2013: review advisory team	no
19	Das	2019	AS	Food fortification with multiple micronutrients: impact on health outcomes in general population	To assess the impact of food fortification with multiple micronutrients on health outcomes in the general population, including men, women and children.	Systematic review	yes	43	general population	any	any	food, fortification	food	general population	any	na	na	yes	yes	yes	German, French, Spanish, Arabic, Malay, Chinese, simplified Chinese	7	cochrane clinical answer	https://www.cochranelibrary.com/cdsr/doi/10.1002/14651858.CD011400.pub2/related-content	no	no	na	no		no
20	De Buck	2021	EU	Day care as a strategy for drowning prevention in children under 6 years of age in low- and middle-income countries.	To assess the effects of day care programs for children under 6 years of age on drowning-related mortality or morbidity, or on totaldrowning accidents (fatal and non-fatal), in LMICs, compared to no day care programs or other drowning prevention interventions	Systematic review	no	2	preschool-aged children from LMICs	children	any	other, drowning	other	LMICs	community	na	na	yes	yes	yes	Spanish, Arabic, Portuguese, Malay, Korean, German, Polish, Russian, Thai, Chinese	10	guideline	https://www.cochranelibrary.com/cdsr/doi/10.1002/14651858.CD014955/related-content	no	no	na	no		no
21	Dobbins	2013	NA	School-based physical activity programs for promoting physical activity and fitness in children and adolescents aged 6 to 18	The purpose of this systematic review was to summarize the evidence of the effectiveness of school-based interventions in promoting physical activity and fitness in children and adolescents.	Systematic review	no	14	children and adolescents	children	healthy	PA	PA	school	school	na	na	yes	yes	yes	German, French, Spanish, Arabic, Russian, Japanese, Chinese	7	special collection	https://www.cochranelibrary.com/cdsr/doi/10.1002/14651858.CD007651.pub3/related-content	no	no	na	no		no
22	Durao	2020	AF	Community-level interventions for improving access to food in low- and middle-income countries.	To determine the effects of community-level interventions that aim to improve access to nutritious food in LMICs, for both the whole community and for disadvantaged or at-risk individuals or groups within a community, such as infants, children and women; elderly, poor or unemployed people; or minority groups.	Systematic review	yes	59	general population in LMICs	any	any	food, access	food	LMICs	community	na	na	yes	yes	yes	German, French, Arabic, Spanish, Malay, Russian, Korean	7	cochrane clinical answer	https://www.cochranelibrary.com/cdsr/doi/10.1002/14651858.CD011504.pub3/related-content	no	no	na	no		no
23	Field	2021	NA	Wheat flour fortification with iron and other micronutrients for reducing anaemia and improving iron status in populations	To determine the benefits and harms of wheat flour fortification with iron alone or with other vitamins and minerals on anaemia, iron status and health-related outcomes in populations over two years of age	Systematic review	yes	10	general population	any	any	food, fortification	food	general population	any	na	na	yes	yes	yes	German, French, Arabic, Spanish, Korean, Malay, Japanese	7	no	na	no	no	na	no		no
24	Flatz	2016	EU	Interventions implemented through sporting organisations for promoting healthy behaviour or improving health outcomes	Interventions implemented through sporting organisations for promoting healthy behaviour or improving health outcomes	Protocol	na	na	exposed to an intervention involving a sporting organisation	any	any	PA	PA	sport	specific	na	na	no	na	na	na	na	no	na	no	no	na	no		no
25	Garcia-Casal	2016	EU	Staple crops biofortified with increased micronutrient content: effects on vitamin and mineral status, as well as health and cognitive function in the general population	To assess the benefits and harms of biofortification of staple crops on vitamin and mineral status, health and cognitive function in the general population.	Protocol	na	na	general population	any	any	food, fortification	food	general population	any	na	na	no	na	na	na	na	no	na	no	no	na	no		no
26	Garcia-Casal	2018	EU	Fortification of maize flour with iron for controlling anaemia and iron deficiency in populations	To assess the effects of iron fortification of maize flour, corn meal and fortified maize flour products for anaemia and iron status in the general population	Systematic review	yes	5	general population	any	any	food, fortification	food	general population	any	na	na	yes	yes	yes	German, Spanish, Croatian, Malay, Russian	5	guideline	https://www.cochranelibrary.com/cdsr/doi/10.1002/14651858.CD010187.pub2/related-content	no	no	na	no		no
27	Gibson	2018	EU	Welfare-to-work interventions and their effects on the mental and physical health of lone parents and their children.	To assess the effects of WtW interventions on mental and physical health in lone parents and their children living in high-income countries.	Systematic review	yes	12	Lone parents and their dependent children residing in countries defined by the World Bank as 'high-income'	any	any	social, finance	social	HICs	community	na	na	yes	yes	yes	German, Spanish, Malay, Arabic	4	no	na	no	no	na	no		no
28	Goudet	2019	EU	Nutritional interventions for preventing stunting in children (birth to 59 months) living in urban slums in low- and middle_x0002_income countries (LMIC).	To assess the impact of nutritional interventions to reduce stunting in infants and children under five years old in urban slums from LMIC and the effect of nutritional interventions on other nutritional (wasting and underweight) and non-nutritional outcomes (socioeconomic, health and developmental) in addition to stunting.	Systematic review	yes	8	children from LMICs living in urban slums	children	any	diet	diet	LMICs	community	na	na	yes	yes	yes	German, Spanish, French, simplified Chinese, Arabic, Malay	6	podcast, cochrane clinical answer	https://www.cochranelibrary.com/cdsr/doi/10.1002/14651858.CD011695.pub2/related-content	yes	yes	p.17 We created a Technical Advisory Group (TAG) whose members were experts in the fields of urban health, nutrition, and vulnerabilities. The TAG was responsible for providing guidance, identifying additional published and unpublished references, ensuring that evidence based recommendations were disseminated widely, and, where possible, implemented.	yes		no
29	Harris	2017	EU	Interventions for improving adults' use of primary oral health care services.	To assess the effectiveness of interventions aimed at improving adults’ use of primary dental care services in order to improve their oral health and quality of life.	Protocol	na	na	Adults who have the potential to use primary dental care services for non-urgent care	adults	any	other, oral health	other	general population	any	na	na	no	na	na	na	na	no	na	no	no	na	no		no
30	Hayes	2012	EU	Collaboration between local health and local government agencies for health improvement.	To evaluate the effects of interagency collaboration between local health and local government agencies on health outcomes in anypopulation or age group.	Systematic review	yes	16	general population	any	any	social, participation, equality	social	general population	any	na	na	yes	yes	yes	German, Spanish, Polish, Croatian, Portuguese, Chinese, Malay	7	podcast, guideline	https://www.cochranelibrary.com/cdsr/doi/10.1002/14651858.CD007825.pub6/related-content	no	no	na	no		no
31	Heise	2016	EU	Taxation of sugar-sweetened beverages for reducing their consumption and preventing obesity or other adverse health outcomes.	To assess the effects of taxation of sugar-sweetened beverages (SSBs) on SSB consumption, energy intake, overweight, obesity, and other adverse health outcomes in the general population.	Protocol	na	na	general population	any	any	food, taxation	food	general population	any	na	na	no	na	na	na	na	no	na	no	no	na	yes	We gratefully acknowledge the contribution of members of our advisory group for their valuable comments and suggestions to improve our manuscript	yes protocol
32	Hollands	2019	EU	Altering the availability or proximity of food, alcohol, and tobacco products to change their selection and consumption	1. To assess the impact on selection and consumption of altering the availability or proximity of (a) food (including non-alcoholic beverages), (b) alcohol, and (c) tobacco products. 2. To assess the extent to which the impact of these interventions is modified by characteristics of: i. studies, ii. interventions, and iii. participants.	Systematic review	yes	24	general population	any	any	food, marketing	food	general population	any	na	na	yes	yes	yes	German, Spanish, French, Arabic, simplified Chinese, Malay, Chinese	7	special collection	https://www.cochranelibrary.com/cdsr/doi/10.1002/14651858.CD012573.pub3/related-content	yes	no	na	no		no
33	Hollands	2015	EU	Portion, package or tableware size for changing selection and consumption of food, alcohol and tobacco	1) To assess the effects of interventions involving exposure to different sizes or sets of physical dimensions of a portion, package, individual unit or item of tableware on unregulated selection or consumption of food, alcohol or tobacco products in adults and children. 2) To assess the extent to which these effects may be modified by study, intervention and participant characteristics.	Systematic review	yes	72	Adults and children directly engaged with the manipulated products	any	any	food, marketing	food	general population	any	na	na	yes	yes	yes	German, Spanish, French, Russian, Polish, Croatian, simplified Chinese, Malay, Chinese	9	guideline (4), cochrane clinical answer	https://www.cochranelibrary.com/cdsr/doi/10.1002/14651858.CD011045.pub2/related-content	yes	no	na	no		no
34	Hombali	2019	AS	Fortification of staple foods with vitamin A for vitamin A deficiency	To assess the effects of fortifying staple foods with vitamin A for reducing vitamin A deficiency and improving health-related outcomes in the general population older than two years of age.	Systematic review	yes	10	general population	any	any	food, fortification	food	general population	any	na	na	yes	yes	yes	German, Spanish, French, Arabic, Japanese, Malay, Polish, Russian	8	guideline	https://www.cochranelibrary.com/cdsr/doi/10.1002/14651858.CD010068.pub2/related-content	no	no	na	no		no
35	Husk	2016	EU	Participation in environmental enhancement and conservation activities for health and well-being in adults: a review of quantitative and qualitative evidence	To assess the health and well-being impacts on adults following participation in environmental enhancement and conservation activities.	Systematic review	no	21	general adult population	adults	any	social, participation, equality	social	general population	any	na	na	yes	yes	yes	German, Spanish, Arabic, French, Japanese, Malay, Polish, Russian	8	guideline	https://www.cochranelibrary.com/cdsr/doi/10.1002/14651858.CD010068.pub2/related-content	yes	yes	p. 135: We convened a second meeting of the Project Reference Group PRG in early 2013 where we presented our initial results, an updated conceptual framework and also discussed the opportunities for dissemination to a range of non-academic audiences. We also took feedback at this session around the evidence base and how it compared to the PRG members’ experience. (appendix 1)	yes	The review authors convened an Expert Advisory Group, whose primary role was to act as critical friends for the review methods.	yes
36	Joyce	2010	EU	Flexible working conditions and their effects on employee health and wellbeing.	To evaluate the effects (benefits and harms) of flexible working interventions on the physical, mental and general health and wellbeing of employees and their families.	Systematic review	no	10	adults of working age working for profit or pay in formal labour	adults	any	social, work-based	social	workplace	specific	na	na	yes	yes	yes	Spanish, French, Portuguese, Chinese, German, Malay, Polish, Croatian	8	podcast, cochrane clinical answer, guideline	https://www.cochranelibrary.com/cdsr/doi/10.1002/14651858.CD008009.pub2/related-content	no	no	na	yes	Joyce 2010: review advisory group members with names for their insightful comments on the protocol and review	yes
37	Krishnaratne	2020	EU	Measures implemented in the school setting to contain the COVID-19 pandemic: a rapid scoping review.	To identify and comprehensively map the evidence assessing the impacts of measures implemented in the school setting to reopen schools, or keep schools open, or both, during the SARS-CoV-2/COVID-19 pandemic, with particular focus on the types of measures implemented in di erent school settings, the outcomes used to measure their impacts and the study types used to assess these.	Scoping review	na	42	people associated with school setting	any	any	COVID	COVID	school	school	measures implemented in the school setting to reopen schools, or keep schools open, or both	during the SARS-CoV-2/ COVID-19 pandemic	yes	yes	yes	Spanish, French, Portuguese, Japanese, Arabic, Chinese, German, Malay, Thai	9	special collection, cochrane clinical answer	https://www.cochranelibrary.com/cdsr/doi/10.1002/14651858.CD013812/related-content	yes	no	na	no		no
38	Krishnaratne	2022	EU	Measures implemented in the school setting to contain the COVID-19 pandemic.	To assess the effectiveness of measures implemented in the school setting to safely reopen schools, or keep schools open, or both, during the COVID-19 pandemic, with particular focus on the different types of measures implemented in school settings and the outcomes used to measure their impacts on transmission-related outcomes, healthcare utilisation outcomes, other health outcomes as well as soc…	Rapid review	no	38	people associated with school setting	any	any	COVID	COVID	school	school	measures implemented in the school setting to safely reopen schools, or keep schools open, or both	during the SARS-CoV-2/ COVID-19 pandemic	yes	yes	yes	German, Spanish, French, Portuguese, simplified Chinese, Chinese, Japanese, Malay, Arabic	9	special collection, cochrane clinical answer	https://www.cochranelibrary.com/cdsr/doi/10.1002/14651858.CD015029/related-content	yes	no	na	no		no
39	Lhachimi	2020	EU	Taxation of the fat content of foods for reducing their consumption and preventing obesity or other adverse health outcomes.	To assess the effects of taxation of the fat content in food on consumption of total fat and saturated fat, energy intake, overweight, obesity, and other adverse health outcomes in the general population.	Systematic review	no	2	panel of approximately 2000 Danish households, shoppers of a particular Danish supermarket chain	any	any	food, taxation	food	households	community	na	na	yes	yes	yes	German, Spanish, French, Korean, Arabic, Russian, Malay, Polish, Japanese, Chinese	10	cochrane clinical answer	https://www.cochranelibrary.com/cdsr/doi/10.1002/14651858.CD012415.pub2/related-content	no	no	na	yes	Lhachimi 2020: review advisory group members with names	no
40	McArthur	2018	EU	Individual-, family-, and school-level interventions targeting multiple risk behaviours in young people.	To examine the effeects of interventions implemented up to 18 years of age for the primary or secondary prevention of multiple risk behaviours among young people.	Systematic review	yes	70	general young population, or parents, guardians, carers, peers, and/or members of a school,	children	healthy	any health focus, school	any	general population	any	na	na	yes	yes	yes	German, Spanish, French, simplified Chinese, Arabic, Polish, Malay	7	no	na	yes	no	na	yes	MacArthur 2018: review advisory group input on review	no
41	Marx	2017	NA	Later school start times for supporting the education, health, and well-being of high school students.	To assess the eIects of a later school start time for supporting health, education, and well-being in high school students.	Systematic review	yes	11	high school or secondary school students	children	any	any health focus, school	any	school	school	na	na	yes	yes	yes	Spanish, Arabic, French, Thai, Croatian, German, Malay, Polish, Russian	9	no	na	no	no	na	yes	Marx 2017: advisory group	no
42	McLaren	2016	NA	Population-level interventions in government jurisdictions for dietary sodium reduction.	To assess the impact of population-level interventions for dietary sodium reduction in government jurisdictions worldwide. To assess the differential impact of those initiatives by social and economic indicators.	Systematic review	yes	15	general population	any	any	food, sodium reduction	food	general population	any	na	na	yes	yes	yes	Spanish, French, German, Malay, Polish, Russian, simplified Chinese	7	guideline	https://www.cochranelibrary.com/cdsr/doi/10.1002/14651858.CD010166.pub2/related-content	yes	no	na	no		no
43	Mosdol	2017	EU	Targeted mass media interventions promoting healthy behaviours to reduce risk of non-communicable diseases in adult, ethnic minorities.	To determine the effects of mass media interventions targeting adult ethnic minorities with messages about physical activity, dietary patterns, tobacco use or alcohol consumption to reduce the risk of NCDs.	Systematic review	no	6	adults from ethnic minority group	adults	any	PA	PA	digital	digital	na	na	yes	yes	yes	Spanish, French, Arabic, Thai, Malay, German, Russian, Polish	8	cochrane clinical answer, special collection	https://www.cochranelibrary.com/cdsr/doi/10.1002/14651858.CD011683.pub2/related-content	no	no	na	yes	Mosdøl 2017: advisory group members	no
44	Murtagh	2020	EU	Interventions outside the workplace for reducing sedentary behaviour in adults under 60 years of age.	To assess effects on sedentary time of non-occupational interventions for reducing sedentary behaviour in adults under 60 years of age	Systematic review	yes	13	community-dwelling adults	adults	any	PA	PA	general population	any	na	na	yes	yes	yes	Spanish, French, Arabic, Thai, Japanese, Korean, German, simplified Chinese, Chinese, Malay, Polish, Russian, Portuguese	13	cochrane clinical answer, special collection	https://www.cochranelibrary.com/cdsr/doi/10.1002/14651858.CD012554.pub2/related-content	no	no	na	no		no
45	Naude	2022	AF	Low-carbohydrate versus balanced-carbohydrate diets for reducing weight and cardiovascular risk.	To compare the effects of low-carbohydrate weight-reducing diets to weight-reducing diets with balanced ranges of carbohydrates, in relation to changes in weight and cardiovascular risk, in overweight and obese adults without and with type 2 diabetes mellitus (T2DM).	Systematic review	yes	61	overweight or obese adults from general population	adults	any	diet	diet	overweight	community	na	na	yes	yes	yes	German, Spanish, French, Arabic, Japanese, Russian, Chinese	7	no	na	yes	no	na	no		no
46	Noone	2020	EU	Video calls for reducing social isolation and loneliness in older people: a rapid review.	The primary objective of this rapid review is to assess the eLectiveness of video calls for reducing social isolation and loneliness in older adults. The review also soughtto address the eLectiveness of video calls on reducing symptoms of depression and improving quality of life.	Rapid review	yes	3	older general population	adults	any	social, participation, equality	social	digital	digital	na	na	yes	yes	yes	Spanish, French, Arabic, Thai, Japanese, Croatian, German, simplified Chinese, Chinese, Malay, Polish, Russian, Portuguese	13	podcast, guideline (3), cochrane clinical answer	https://www.cochranelibrary.com/cdsr/doi/10.1002/14651858.CD013632/related-content	no	no	na	no		no
47	O´Malley	2012	AUS	Incentive‐based interventions for increasing physical activity and fitness	To determine the effectiveness of using incentive-based approaches (IBAs) (financial and non-financial) to increase physical activity in community-dwelling children and adults.	Protocol	na	na	general population excluding athletes or sports students	any	any	PA	PA	general population	any	na	na	no	na	na	na	na	no	na	no	no	na	no		no
48	Pega	2015	NA	Unconditional cash transfers for assistance in humanitarian disasters: effect on use of health services and health outcomes in low- and middle-income countries.	To assess the effects of UCTs in improving health services use, health outcomes, social determinants of health, health care expenditure, and local markets and infrastructure in LMICs.We also compared the relative effectiveness ofUCTs delivered in-hand with in-kind transfers, conditional cash transfers, and UCTs paid through other mechanisms.	Systematic review	no	3	general population in LMICs	any	any	social, finance	social	LMICs	community	na	na	yes	yes	yes	Spanish, Croatian, Russian, German	4	cochrane clinical answer	https://www.cochranelibrary.com/cdsr/doi/10.1002/14651858.CD011247.pub2/related-content	no	no	na	yes	Pega 2015: Advisory group and other experts. The review advisory group, who guided the development of our protocol (Pega 2014b), were also convened to consult on this review.	yes
49	Pega	2017	NA	Unconditional cash transfers for reducing poverty and vulnerabilities: effect on use of health services and health outcomes in low- and middle-income countries	To assess the effects of UCTs for improving health services use and health outcomes in vulnerable children and adults in LMICs.	Systematic review	yes	21	general population in LMICs	any	any	social, finance	social	LMICs	community	na	na	yes	yes	yes	Spanish, German, Arabic, French, Malay	5	cochrane clinical answer, podcast	na	no	no	na	no		no
50	Pena-Rosas	2019	EU	Fortification of rice with vitamins and minerals for addressing micronutrient malnutrition.	To determine the benefits and harms of rice fortification with vitamins and minerals (iron, vitamin A, zinc or folic acid) on micronutrient status and health-related outcomes in the general population.	Systematic review	yes	17	general population	any	any	food, fortification	food	general population	any	na	na	yes	yes	yes	German, French, Arabic, Spanish, Japanese, Malay, Russian	7	cochrane clinical answer	https://www.cochranelibrary.com/cdsr/doi/10.1002/14651858.CD009902.pub2/related-content	no	no	na	no		no
51	Petkovic	2019	NA	Behavioural interventions delivered through interactive social media for health behaviour change, health outcomes, and health equity in the adult population.	To assess the effectiveness of interactive social media interventions, in which adults are able to communicate directly with eachother, on changing health behaviours, body functions, psychological health, well-being, and adverse effects.	Systematic review	yes	88	general population	adults	any	social, participation, equality	social	digital	digital	na	na	yes	yes	yes	German, French, Korean, Spanish, Japanese, Malay, Croatian	7	cochrane clinical answer	https://www.cochranelibrary.com/cdsr/doi/10.1002/14651858.CD012932.pub2/related-content	no	no	na	yes	Petkovic 2021: We thank our advisory group, especially .. for their advice on grouping of outcomes, advice on our Funnel of Attrition, and the contribution in the early stages of protocol development.	yes
52	Pfinder	2020	EU	Taxation of unprocessed sugar or sugar-added foods for reducing their consumption and preventing obesity or other adverse health outcomes.	To assess the effects of taxation of unprocessed sugar or sugar-added foods in the general population on the consumption of unprocessed sugar or sugar-added foods, the prevalence and incidence of overweight and obesity, and the prevalence and incidence of other diet related health outcomes.	Systematic review	no	1	healthy general population	any	healthy	food, taxation	food	general population	any	na	na	yes	yes	yes	German, French, Arabic, Spanish, Malay, Polish, Chinese	7	cochrane clinical answer	https://www.cochranelibrary.com/cdsr/doi/10.1002/14651858.CD012333.pub2/related-content	no	no	na	yes	Pfinder 2020: incorporated feedback and recommendations from the review advisory board members. We established a review advisory group of experts in the field of food taxation and health to comment and provide advice and suggestions to improve the systematic review and its manuscript at the protocol stage. Details are given.	yes
53	Piper	2017	EU	Water, sanitation and hygiene (WASH) interventions: effects on child development in low- and middle-income countries	The main objective is to assess the effect of interventions to improve sanitation, hygiene, water quality and supply within low- and middle income countries on child development.	Protocol	na	na	children and adolescents from LMICs	children	any	environment, water pollution	environment	LMICs	community	na	na	no	na	na	na	na	no	na	no	no	na	no		no
54	Santos	2019	AUS	Iodine fortification of foods and condiments, other than salt, for preventing iodine deficiency disorders.	To assess the effects of fortifying foods, beverages, condiments, or seasonings other than salt with iodine alone or in conjunction with other micronutrients, on iodine status and health-related outcomes in all populations	Systematic review	yes	11	general population	any	any	food, fortification	food	general population	any	na	na	yes	yes	yes	German, Spanish, French, Malay, Russian, Polish	6	no	na	no	no	na	no		no
55	Self	2012	NA	Fortification of condiments and seasonings with iron for preventing anaemia and improving health.	To determine the eFects of condiment and seasoning fortification with iron alone or iron plus other micronutrients on iron deficiency and anaemia and health-related outcomes in populations at risk.	Protocol	na	na	general population	any	any	food, fortification	food	general population	any	na	na	no	na	na	na	na	no	na	no	no	na	no		no
56	Shah	2016	AS	Fortification of staple foods with zinc for improving zinc status and other health outcomes in the general population.	To evaluate the beneficial and adverse effects of fortification of staple foods with zinc on health-related outcomes and biomarkers of zinc status in the general population.	Systematic review	yes	8	general population	any	any	food, fortification	food	general population	any	na	na	yes	yes	yes	Spanish, German, Croatian, Russian, Polish, Malay, Arabic, Chinese	8	guideline	https://www.cochranelibrary.com/cdsr/doi/10.1002/14651858.CD010697.pub2/related-content	yes	no	na	no		no
57	Stratil	2021	EU	Non-pharmacological measures implemented in the setting of long-term care facilities to prevent SARS-CoV-2 infections and their consequences: a rapid review.	To assess the effects of non-pharmacological measures implemented in long-term care facilities to prevent or reduce the transmission of SARS-CoV-2 infection among residents, staff, and visitors.	Rapid review	no	22	adult residents living and staff working in long-term care facilities	adults	any	COVID	COVID	care	specific	na	na	yes	yes	yes	Spanish, Arabic, simplified Chinese, German, French, Thai, Japanese, Chinese, Russian, Malay	10	editorial, special collection, cochrane clinical answer (4)	https://www.cochranelibrary.com/cdsr/doi/10.1002/14651858.CD015085.pub2/related-content	no	no	na	no		no
58	Thomson	2013	EU	Housing improvements for health and associated socio-economic outcomes.	To assess the health and social impacts on residents following improvements to the physical fabric of housing	Systematic review	yes	39	participants in receipt of a discrete programme of rehousing or housing improvement.	any	any	other, housing	other	housing	community	na	na	yes	yes	yes	Spanish, French, Portuguese, German, Croatian, Polish	6	special collection, podcast, guideline (2)	https://www.cochranelibrary.com/cdsr/doi/10.1002/14651858.CD008657.pub2/related-content	yes	no	na	no		no
59	Tollit	2015	AUS	Education support services for improving school engagement and academic performance of children and adolescents with a chronic health condition	To describe the nature of educational support interventions for children and adolescents with a chronic health condition, and to examine the effectiveness of these educational support interventions on school engagement and academic achievement.	Protocol	na	na	chronically ill children	children	clinical	social, participation, equality	social	school	school	na	na	no	na	na	na	na	no	na	no	no	na	yes	We thank our advisory group members for their valuable feedback and contribution to this protocol.	yes protocol
60	Turley	2013	EU	Slum upgrading strategies involving physical environment and infrastructure interventions and their effects on health and socio-economic outcomes.	To explore the effects of slum upgrading strategies involving physical environment and infrastructure interventions on the health, quality of life and socio-economic wellbeing of urban slum dwellers in low and middle income countries (LMIC). Where reported, data were collected on the perspectives of slum dwellers regarding their needs, preferences for and satisfaction with interventions received.	Systematic review	no	14	Populations living in urban or peri-urban slums in LMICs	any	any	other, housing	other	LMICs	community	na	na	yes	yes	yes	German, Spanish, French, Portuguese	4	podcast, cochrane clinical answer	https://www.cochranelibrary.com/cdsr/doi/10.1002/14651858.CD010067.pub2/related-content	yes	no	na	yes	Turley 2013: The author team acknowledges, with thanks, the support and guidance of the review advisory group for their content expertise and suggestions during the design of the review protocol.	yes
61	Virgara	2021	AUS	Interventions in outside-school hours childcare settings for promoting physical activity amongst schoolchildren aged 4 to 12 years.	To assess the effectiveness, cost-effectiveness and associated adverse events of interventions designed to increase physical activity inchildren aged 4 to 12 years in outside-school hours childcare settings.	Systematic review	yes	9	primary/elementary school-aged children attending outside-school hours childcare services	children	any	PA	PA	childcare	school	na	na	yes	yes	yes	Spanish, French, Arabic, German	4	no	na	no	no	na	no		no
62	Visser	2020	AF	Agricultural and nutritional education interventions for reducing aflatoxin exposure to improve infant and child growth in low- and middle-income countries.	To assess the effects on pre- and postnatal growth outcomes when agricultural and nutritional education interventions during the post_x0002_harvest period that aim to reduce aflatoxin exposure are compared to usual support or no intervention. We assessed this in infants, children, and pregnant and lactating women at the household or community level in LMICs.	Systematic review	no	3	pregnant or lactating women, women of childbearing age and their children	any	any	environment, toxins	environment	LMICs	community	na	na	yes	yes	yes	Spanish, French, Arabic, German, simplified Chinese, Japanese, Polish, Malay	8	no	na	no	no	na	no		no
63	Viswanathan	2020	EU	Universal screening for SARS-CoV-2 infection: a rapid review.	To assess (1) the effectiveness of universal screening for SARS-CoV-2 infection compared with no screening and (2) the accuracy of universal screening in people who have not presented to clinical care for symptoms of COVID-19.	Rapid review	no	22	populations without known SARS-CoV-2 infection and who had not presented to healthcare for symptoms	any	any	COVID	COVID	general population	any	na	na	yes	yes	yes	Spanish, French, Arabic, simplified Chinese, Korean, Thai, Chinese, Japanese, German, Croatian, Russian, Malay	12	podcast, cochrane clinical answer, special collection	https://www.cochranelibrary.com/cdsr/doi/10.1002/14651858.CD013718/related-content	no	no	na	no		no
64	von Philipsborn	2019	EU	Environmental interventions to reduce the consumption of sugar-sweetened beverages and their effects on health.	To assess the effects of environmental interventions (excluding taxation) on the consumption of sugar-sweetened beverages and sugarsweetened milk, diet-related anthropometric measures and health outcomes, and on any reported unintended consequences or adverse outcomes.	Systematic review	yes	58	general poplation	any	any	food	food	general population	any	na	na	yes	yes	yes	Spanish, French, Arabic, Korean, Japanese, German, Polish, Russian, Malay	9	cochrane clinical answer (3)	https://www.cochranelibrary.com/cdsr/doi/10.1002/14651858.CD012292.pub2/related-content	no	yes	p. 293: We sent the protocol and review draft to all Review Advisory Group RAG members, who provided feedback to ensure the review would meet its intended goal of assessing the effectiveness of SSB interventions in a systematic and comprehensive way, and that the review will appropriately inform policy.	yes		no
65	Wolfenden	2020	AUS	Strategies to improve the implementation of healthy eating, physical activity and obesity prevention policies, practices or programmes within childcare services.	The primary aim of the review was to examine the effectiveness of strategies aimed at improving the implementation of policies, practices or programmes by childcare services that promote child healthy eating, physical activity and/or obesity prevention.	Systematic review	yes	21	centre-based childcare services (and staff thereof)	any	any	health policy, decision-making	policy	childcare	school	na	na	yes	yes	yes	Spanish, Portuguese, Arabic, German, Russian, Japanese, Polish, Malay, Chinese	9	no	na	no	no	na	no		no
66	Wolfenden	2018	AUS	Strategies to improve the implementation of workplace-based policies or practices targeting tobacco, alcohol, diet, physical activity and obesity	To assess the effects of strategies for improving the implementation of workplace-based policies or practices targeting diet, physical activity, obesity, tobacco use and alcohol use.	Systematic review	yes	6	workplace-related staff	adults	any	health policy, decision-making	policy	workplace	specific	na	na	yes	yes	yes	German, Spanish, Arabic, Malay	4	podcast, clinical answer, special collection	https://www.cochranelibrary.com/cdsr/doi/10.1002/14651858.CD012439.pub2/related-content	yes	no	na	no		no
67	Wolfenden	2017	AUS	Strategies for enhancing the implementation of school-based policies or practices targeting risk factors for chronic disease.	To examine the effectiveness of strategies aiming to improve the implementation of school-based policies, programs or practices to address child diet, physical activity, obesity, tobacco or alcohol use.	Systematic review	no	27	stakeholders who may influence the uptake, implementation or sustainability of the target health promoting policy, practice or program in schools	any	any	health policy, decision-making	policy	school	school	na	na	yes	yes	yes	German, Spanish, Arabic	3	podcast	https://www.cochranelibrary.com/cdsr/doi/10.1002/14651858.CD011677.pub2/related-content	no	no	na	no		no
68	Yoong	2021	AUS	Healthy eating interventions delivered in early childhood education and care settings for improving the diet of children aged six years and below.	To assess the effectiveness of healthy eating interventions delivered in ECEC settings for improving child dietary intake in children aged six years or under, relative to usual care or no intervention.	Protocol	na	na	ECEC related persons	children	any	diet	diet	childcare	school	na	na	no	na	na	na	na	no	na	no	no	na	no		no
	Region	n	% of 68	Year	n published	Primary studies in review	n studies		Population by age	n studies	% of 68		Research question	n studies	% of 68			PLS	n studies		Languages PLS	n studies	Dissemination via Cochrane website	n studies	% of 41	n records with dissemination plan	3
	EU	37	54.4118	2010	2	na (protocol)	15		any	43	63.2353		PICO	65	95.5882			Yes	53		na (protocol, no PLS)	15	no	27		n records with advisory group in review production	23
	AUS	13	19.1176	2011	1	n min	1		adults	14	20.5882		PCC	3	4.41176			No	15		Arabic	37	any strategy	41		n records with advisory group in protocol development	12
	NA	12	17.6471	2012	3	n max	153		children	11	16.1765							PLS_OA			Croatian	19	podcast	13	31.7073	n protocols with advisory group in protocol development	4
	AF	3	4.41176	2013	4				sum	68	100		Intervention focus	n studies	% of 68			yes	53		German	53	cochrane clinical answer	28	68.2927
	AS	3	4.41176	2015	6	Record type	n	% of 68					PA	9				na	15		French	41	guideline	14	34.1463
	sum	68	100	2016	8	Protocol	15	22.0588	Population by health	n studies	% of 68		weight	1				PLS translation			Japanese	22	special collection	15	36.5854
				2017	6	Review	53	77.9412	any	64	94.1176		diet, tobacco and alcohol use	3				Yes	53		Korean	11	editorial	2	4.87805
				2018	6				healthy	3	4.41176		Any unspecified health focus	2				na	15		Malay	42
				2019	11	Review type	n	% of 53	clinical	1	1.47059		Other (drowning, household risks, housing, oral health)	5				PLS languages			Portuguese	14	Dissemination via news or blog	19
				2020	10	Systematic review	46	86.7925	sum	68	100		Environment pollution	4				n min	3		Spanish	53
				2021	9	Rapid review	6	11.3208					Policy, decision-making	4				n max	13		Tamil	4
				2022	2	Scoping review	1	1.88679	Setting	n studies	% of 68		Food fortification, labelling, taxation, marketing	22	32.3529						Thai	11
				sum	68	sum	53		any	33	48.5294		healthy lifestyle (physical activity, weight control, diet, tobacco and alcohol use)	13	19.1176						Polish	29
									community	18	26.4706		Social participation, equality, finance	12	17.6471						Russian	32
						MA conducted	n	% of 68	school	9	13.2353		Policy, decision-making, environmental pollution	8	11.7647						simplified Chinese	17
						Yes	33	48.5294	digital	4	5.88235		Any focus or other specific focus	7	10.2941						Chinese	29
						No	19	27.9412	specific	4	5.88235		COVID-19	6	8.82353						Total translations	414
						NA	16	23.5294	sum	68	100		sum	68	100
						sum	68	100
